# Supplementary material for: Topical Protease Inhibitor Increases Tumor-Free and Overall Survival in CD4-Depleted Mouse Model of Anal Cancer
Source: Viruses. 2024 Sep 5;16(9):1421. doi: 10.3390/v16091421 (PMC11436184; doi:10.3390/v16091421)
Supplement: Supplementary file 1 [file viruses-16-01421-s001.zip]

Archive with 1 entries (1 files):
- viruses-3036921-supplementary.pdf
